# Supplementary material for: A Redox-Probe-Free Immunosensor Based on Electrocatalytic Prussian Blue Nanostructured Film One-Step-Prepared for Zika Virus Diagnosis
Source: Biosensors (Basel). 2022 Aug 10;12(8):623. doi: 10.3390/bios12080623 (PMC9406047; doi:10.3390/bios12080623)
Supplement: Supplementary file 1 [file biosensors-12-00623-s001.zip]

Archive with 1 entries (1 files):
- biosensors-1789744-supplementary.pdf
